# Supplementary material for: Functionalization of Graphite with Oxidative Plasma
Source: Int J Mol Sci. 2022 Aug 25;23(17):9650. doi: 10.3390/ijms23179650 (PMC9456250; doi:10.3390/ijms23179650)
Supplement: Supplementary file 1 [file ijms-23-09650-s001.zip]

Archive with 1 entries (1 files):
- ijms-1840674-supplementary.pdf
